# Supplementary material for: Activity of DNA- and RNA-Guided Prokaryotic Argonautes in Human Mitochondria
Source: Cells. 2026 Jun 22;15(12):1129. doi: 10.3390/cells15121129 (PMC13297701; doi:10.3390/cells15121129)
Supplement: Supplementary file 1 [file cells-15-01129-s001.zip]

Archive with 1 entries (1 files):
- cells-4328148-supplementary.pdf
